# Supplementary material for: Composite Hydrogel Microspheres Encapsulating Hollow Mesoporous Imprinted Nanoparticles for Selective Capture and Separation of 2′-Deoxyadenosine
Source: Molecules. 2022 Nov 2;27(21):7444. doi: 10.3390/molecules27217444 (PMC9659214; doi:10.3390/molecules27217444)
Supplement: Supplementary file 1 [file molecules-27-07444-s001.zip]

Archive with 1 entries (1 files):
- molecules-1954087-supplementary.pdf
